# Supplementary material for: Donor-π-Acceptor-Type Fluorinated Tolane Containing a Semifluoroalkoxy Chain as a Condensed-Phase Luminophore
Source: Molecules. 2023 Mar 19;28(6):2764. doi: 10.3390/molecules28062764 (PMC10055744; doi:10.3390/molecules28062764)
Supplement: Supplementary file 1 [file molecules-28-02764-s001.zip]

Archive with 1 entries (1 files):
- molecules-2281740-supplementary.pdf
